# Supplementary material for: Bioactive Evaluation of Ursane-Type Pentacyclic Triterpenoids: β-Boswellic Acid Interferes with the Glycosylation and Transport of Intercellular Adhesion Molecule-1 in Human Lung Adenocarcinoma A549 Cells
Source: Molecules. 2022 May 11;27(10):3073. doi: 10.3390/molecules27103073 (PMC9147781; doi:10.3390/molecules27103073)
Supplement: Supplementary file 1 [file molecules-27-03073-s001.zip]

Archive with 1 entries (1 files):
- molecules-1726732-supplementary.pdf
